# Supplementary material for: Mechanisms of Trichoderma longibrachiatum T6 Fermentation against Valsa mali through Inhibiting Its Growth and Reproduction, Pathogenicity and Gene Expression
Source: J Fungi (Basel). 2022 Jan 25;8(2):113. doi: 10.3390/jof8020113 (PMC8875883; doi:10.3390/jof8020113)
Supplement: Supplementary file 1 [file jof-08-00113-s001.zip]

Archive with 1 entries (1 files):
- jof-1498139-supplementary.pdf
